# Supplementary material for: Adaptive grid resilient based protection method for multi fault scenarios in medium voltage quintuple DC microgrid system
Source: Sci Rep. 2025 Feb 12;15:5165. doi: 10.1038/s41598-025-88833-4 (PMC11822095; doi:10.1038/s41598-025-88833-4)
Supplement: Supplementary file 1 — Supplementary Material 1 [file 41598_2025_88833_MOESM1_ESM.xlsx]

## Sheet: Sheet1
DC microgrid segment	Operating conditions / Relay points	Normal operating conditions		Abnormal operating conditions
				Relay threshold fixed by SPR during fault at bus / transmission line
				F1		F2		F3		F4		F5		F6
		Voltage (V)	Current (A)	Voltage (V)	Current (A)	Voltage (V)	Current (A)	Voltage (V)	Current (A)	Voltage (V)	Current (A)	Voltage (V)	Current (A)	Voltage (V)	Current (A)
DC microgrid 1	SPR1	1500	15	1349.5	21.1	1496	15	1499	15.2	1495	15.4	1501	14.9	1499	15.3
	SPR2	1506	15	1501	15.2	1501	15.2	1498	15.3	1496	14.2	1502	15.1	1490	15
	SPR3	1505	15.2	1502	14.9	1508	15	1496	15.8	1501	15.6	1501	15	1488	15
	SPR4	1499	15	1506	15.2	1508	15.3	1501	15	1349.8	21.8	1508	15.2	1489	15.2
	SPR5	1498	15.4	1507	15.3	1507	15	1499	15.1	1349.9	21.6	1508	14	1508	14.8
	SPR6	1496	15	1349.4	21.2	1505	15.4	1501	15.3	1499	15.6	1508	14.2	1499	14.2
	SPR7	1501	15	1505	15.1	1500	14.2	1495	15	1491	14.9	1508	14.3	1500	14
	SPR8	1508	15	1501	15.2	1501	15.6	1496	15	1349.9	21.5	1507	15.2	1499	14.2
	SPRL1	1508	15.2	1499	15.1	1499	14.9	1501	15.2	1501	14.2	1505	15.6	1489	14.3
	SPRL2	1507	15	1501	15	1501	15	1502	15	1495	15.6	1502	15.8	1507	15.2
DC microgrid 2	SPR9	1505	15.3	1349.2	21.1	1496	15.1	1501	15.4	1499	14.9	1500	15.9	1506	14.8
	SPR10	1502	15	1498	14.8	1501	15.3	1508	14.2	1491	15	1501	15.6	1507	14.2
	SPR11	1503	15.2	1496	14.9	1508	15	1508	15.6	1499	15.1	1500	15.6	1506	14.2
	SPR12	1500	14.9	1501	14.7	1508	15.2	1499	14.9	1498	15.2	1349.2	21.1	1502	14.3
	SPR13	1501	15.1	1502	14.9	1507	15	1500	15.1	1496	15.1	1349.4	21.3	1501	14.8
	SPR14	1499	15	1349	21.3	1505	15.2	1499	15	1501	15.2	1501	15.2	1501	14.8
	SPR15	1501	15.4	1507	15.4	1502	14.8	1489	15.2	1501	15	1500	15.1	1495	14.8
	SPR16	1495	15.2	1488	15	1503	14.2	1507	15.2	1499	15.1	1349.4	21.1	1494	14.9
	SPRL3	1499	15.2	1506	15	1498	14	1505	15	1489	14.8	1495	15	1499	15
	SPRL4	1491	15.4	1501	15	1495	14.1	1500	15.1	1507	14.9	1499	15.1	1500	15.1
DC microgrid segment	Operating conditions / Relay points	Normal operating conditions		Abnormal operating conditions
				Relay threshold fixed by SPR during fault at bus / transmission line
				F1		F2		F3		F4		F5		F6
		Voltage (V)	Current (A)	Voltage (V)	Current (A)	Voltage (V)	Current (A)	Voltage (V)	Current (A)	Voltage (V)	Current (A)	Voltage (V)	Current (A)	Voltage (V)	Current (A)
DC microgrid 3	SPR17	1499	14.2	1349.1	21	1488	15	1501	15.3	1505	15	1491	15.2	1501	15.2
	SPR18	1498	15.6	1499	15.2	1481	15.1	1499	15.4	1500	15.1	1499	15.2	1502	15
	SPR19	1496	14.9	1496	15.1	1489	15.6	1499	15.2	1501	15.2	1498	15.3	1501	15.3
	SPR20	1501	15	1499	15	1486	15.8	1501	15	1495	15.2	1499	15	1501	15
	SPR21	1502	15.1	1500	15.6	1499	15.9	1495	15.3	1499	14.8	1349.9	21.6	1495	15.2
	SPR22	1503	15.3	1349.3	21.2	1500	15.6	1501	15	1481	14.8	1500	15.1	1496	15
	SPR23	1504	15.4	1499	15.6	1499	15.8	1502	15.2	1483	14.8	1501	15.2	1497	15.2
	SPR24	1509	15.5	1496	14.9	1489	15.2	1503	14.9	1500	14.9	1500	14.9	1497	15.1
	SPRL5	1507	15	1500	15	1488	15	1502	15.1	1501	14.7	1349.8	21.8	1498	15
	SPRL6	1488	15.1	1501	15.1	1487	15.1	1502	14.6	1502	14.6	1499	15.2	1491	15.1
DC microgrid 4	SPR25	1506	15	1349.3	21.1	1480	15.3	1502	14.8	1501	14.6	1498	14.9	1490	14.9
	SPR26	1501	15.1	1522	15.1	1490	15.4	1500	15.2	1501	15	1495	15.1	1491	14.8
	SPR27	1499	15.2	1518	15	1498	15.5	1500	15.1	1500	15.2	1498	15.2	1349.8	21.4
	SPR28	1501	14.9	1517	15.2	1497	15	1501	15	1499	15	1490	14.9	1349.9	21.4
	SPR29	1495	14.8	1511	14.8	1496	15.1	1502	15.1	1498	15.1	1488	14.8	1500	14.8
	SPR30	1500	15.1	1349.2	21.1	1499	15.9	1499	14	1495	15.2	1489	14.8	1500	15.2
	SPR31	1496	15	1501	15.2	1507	15.6	1498	15	1495	14.9	1501	14.8	1501	15.1
	SPR32	1508	15.2	1495	14.9	1488	15.8	1497	15.1	1484	15.2	1502	14.9	1502	15
	SPRL7	1511	14.8	1500	14.8	1506	14.9	1499	15.3	1482	15.1	1501	15	1499	15.1
	SPRL8	1515	15.1	1496	15.1	1501	14.9	1491	15.4	1480	15	1501	15.1	1498	14.8
DC microgrid segment	Operating conditions / Relay points	Normal operating conditions		Abnormal operating conditions
				Relay threshold fixed by SPR during fault at bus / transmission line
				F1		F2		F3		F4		F5		F6
		Voltage (V)	Current (A)	Voltage (V)	Current (A)	Voltage (V)	Current (A)	Voltage (V)	Current (A)	Voltage (V)	Current (A)	Voltage (V)	Current (A)	Voltage (V)	Current (A)
DC microgrid 5	SPR33	1508	6.1	1349	8.6	1499	6	1492	6.2	1481	6.1	1495	6.1	1499	6
	SPR34	1509	6.6	1509	6.6	1499	6.2	1493	6	1483	6.2	1500	6.2	1497	6.1
	SPR35	1504	6	1507	6	1489	6.1	1495	6.1	1485	5.9	1501	6.3	1490	6.2
	SPR36	1499	6.8	1488	6.8	1488	6.1	1496	6.2	1488	6	1502	6.2	1489	6.1
	SPR37	1499	6	1506	6.6	1502	6.1	1499	6.3	1490	6.2	1501	6	1349	8.8
	SPR38	1496	6	1349.1	8.6	1503	6.3	1496	6	1488	6.3	1500	6	1488	6.6
	SPR39	1500	6.1	1499	6	1504	6.2	1496	6	1489	6	1499	6.2	1489	6.6
	SPR40	1508	6.1	1499	6.2	1509	5.9	1499	6	1487	6.2	1498	6.3	1489	6.5
	SPRL9	1488	6.9	1496	6.3	1508	5.8	1498	6.8	1486	6.3	1501	6.2	1348.9	8.6
	SPRL10	1489	7	1500	6.5	1511	6	1498	6.6	1489	6.6	1502	6.6	1491	6.1
PV interfaced DC - DC converter	SPRPCC1	1500	33	1503	32.9	1349.9	40.8	1497	32.6	1504	33.2	1501	32.8	1499	33
Wind turbine interfaced AC - DC converter	SPRPCC2	1501	29	1513	29.8	1503	29.9	1349.9	36.2	1506	29.1	1502	28.9	1501	29.3
